# Supplementary material for: A New Approach for Detecting Sleep Apnea Using a Contactless Bed Sensor: Comparison Study
Source: J Med Internet Res. 2020 Sep 18;22(9):e18297. doi: 10.2196/18297 (PMC7532465; doi:10.2196/18297)
Supplement: Multimedia Appendix 2 [file jmir_v22i9e18297_app2.zip]

Archive with 18 entries (17 files):
- high_quality_source_png_images_0002/
- high_quality_source_png_images_0002/Figure_0001.png
- high_quality_source_png_images_0002/Figure_0002.png
- high_quality_source_png_images_0002/Figure_0003.png
- high_quality_source_png_images_0002/Figure_0004.png
- high_quality_source_png_images_0002/Figure_0005.png
- high_quality_source_png_images_0002/Figure_0006.png
- high_quality_source_png_images_0002/Figure_0007.png
- high_quality_source_png_images_0002/Figure_0008.png
- high_quality_source_png_images_0002/Figure_0009.png
- high_quality_source_png_images_0002/Figure_0010.png
- high_quality_source_png_images_0002/Figure_0011.png
- high_quality_source_png_images_0002/Figure_0012.png
- high_quality_source_png_images_0002/Figure_0013.png
- high_quality_source_png_images_0002/Figure_0014.png
- high_quality_source_png_images_0002/Figure_0015.png
- high_quality_source_png_images_0002/Figure_0016.png
- high_quality_source_png_images_0002/Figure_0017.png
